# Supplementary material for: Patients with polyclonal hepatocellular carcinoma are at a high risk of early recurrence and have a poor recurrence-free survival period
Source: Hepatol Int. 2022 Jan 1;16(1):135–47. doi: 10.1007/s12072-021-10278-4 (PMC8843910; doi:10.1007/s12072-021-10278-4)
Supplement: Supplementary file 5 — Supplementary file5 (XLSX 53 KB) [file 12072_2021_10278_MOESM5_ESM.xlsx]

## Sheet: Table S1
Table S1. The top 100 up-regulated and 100 down-regulated genes (p<0.05) in poly-CC group
ID	Fold change	P-value	2	21	26	30	31	32	17	27	19	28	29	33	1	3	4	5	6	9	10	11	12	13	14	15	18	22	23	24	16	34	7	25	8	20
Early recurrence			No	No	No	No	No	No	Yes	Yes	No	No	No	No	Yes	Yes	Yes	Yes	Yes	Yes	Yes	Yes	Yes	Yes	Yes	Yes	Yes	Yes	Yes	Yes	No	No	Yes	Yes	Yes	Yes
CC status			mono-CC	mono-CC	mono-CC	mono-CC	mono-CC	mono-CC	mono-CC	mono-CC	poly-CC	poly-CC	poly-CC	poly-CC	poly-CC	poly-CC	poly-CC	poly-CC	poly-CC	poly-CC	poly-CC	poly-CC	poly-CC	poly-CC	poly-CC	poly-CC	poly-CC	poly-CC	poly-CC	poly-CC	poly-CC	poly-CC	poly-CC	poly-CC	poly-CC	poly-CC
C8orf47	14.68	0.0029	3.14	1.97	4.91	2.26	0.64	0.83	4.16	2.15	4.19	6.6	5.46	5.79	6.62	6.78	6.97	6.8	6.63	2.47	0.25	4.68	0	5.64	7.25	2.15	6.86	6.05	6.06	6.39	5.87	0.76	6.52	7.41	7.5	4.99
FADS2	11.9	0.0463	3.68	4.43	7.46	3.95	8.74	3.74	8.42	3.22	5.92	7.78	9.84	8.68	7.84	9.48	4.97	8.23	9.76	8.71	7.1	7.84	4.67	7	8.58	6.34	3.38	2.84	6.91	7.68	5.84	9.48	5.15	7.67	7.43	5.9
VIL1	9.2	0.0106	1.05	2.31	4.02	4.14	0.39	1.57	2.68	0.88	5.84	3.18	6.38	5.38	1.91	9.21	3.22	7.61	7.3	2.04	5.05	1.56	0.62	8.59	5.16	0.14	9.21	5.76	0.25	6.15	6.46	6.77	6.5	9	4.22	1.85
COCH	8.74	0.0003	0.4	0.77	3.15	0.42	0	0	0.29	0.33	2.56	3.5	5.81	4.6	2.45	3.73	3.91	5.54	3.81	2.9	0.13	3.2	0.9	2.69	5.9	2.88	4.48	0.21	2.93	7.01	5.03	2	1.5	4.07	8.48	3.46
CLDN15	7.56	0.0005	6.16	2.58	4.09	2.88	2.99	1.99	2.59	1.65	5.85	5.19	5.66	7.84	4.57	4.53	6.1	6.9	4.81	5.89	8.1	5.25	2.8	5.99	5.17	5.61	3.94	5.8	6.6	6.22	5.08	5.36	3.46	1.31	5.6	5.75
PRDX1	6.56	0.0481	1.01	0	2.93	0.15	0.09	0.73	4.82	0.09	0.79	3.96	2.69	0.08	4.94	2.82	4.74	4.67	0.25	6.23	0	4.38	0.09	1.85	5.74	4.68	4.73	3.79	3.19	6.03	3.15	2.07	0.31	0	0.18	5.39
IGF2BP3	6.09	0.0217	0.82	0.36	0.51	0.15	0.17	0	4.15	0	3.21	2.84	6.1	0	1.21	5.59	0.58	0.58	0.8	3.71	2.68	0.38	0	3.16	4.37	0.14	6.16	1.46	0.65	5.61	6.37	6.79	6.06	0.32	5.81	2.28
ANXA13	5.73	0.0368	4.06	1.36	5.87	3.44	0.7	2.16	0.45	0.09	1.71	5.34	2.5	6.55	5.44	6.77	6.27	6.08	4.22	2.55	0.96	2.2	0	5.95	4.75	2.77	6	4.18	0.09	0.9	6.68	3.62	7.53	5.25	6.21	4.79
CLGN	5.15	0.0118	0.17	0.71	1.89	0.29	0	0	4.04	1.49	1.63	1.77	0.09	4.39	4.29	3.16	0.82	4.79	1.39	1.42	0.56	2.74	0	2.95	3.66	0.27	3.81	2.9	3.83	5.35	4.33	3.97	2.46	5.69	3.23	3.11
BIRC5	4.85	0.003	1.85	4.02	2.36	1.59	1.8	3.36	1.16	4.14	3.24	2.89	7.04	5.24	4.18	5.5	3.15	3.63	5.3	4.7	2.05	2.57	4.59	4.25	7.08	0.87	6.63	4.61	3.08	7.53	5.94	5.63	3.71	3.8	6.03	5.02
AKR1C3	4.79	0.0348	4.87	3.84	6.33	5.71	8.78	4.08	5.27	8.4	7.5	8.16	8.68	8.12	7.1	7.54	6.83	5.21	6.88	8.79	8.62	7.47	3.36	8.33	9.71	7.97	8.74	6.16	8.01	10.8	8.12	7.3	6.03	2.79	7.72	8.27
RAB3B	4.7	0.0465	2.94	1.27	0.94	2.12	0.85	0.67	4.89	0.72	4.31	1.49	2.96	0.5	3.14	4.22	3.82	4.99	1.58	2.51	3.23	2.64	0	4.76	4.38	0.95	5.28	2.25	3.68	1.7	5.41	3.31	0.37	4.16	6.46	6.02
MYBL2	4.67	0.0144	1.18	3.93	2.12	2.19	2.12	3.78	1.89	3.59	3.8	2.27	7.32	5.32	3.49	8.7	3.12	4.9	6.13	3.55	2.15	2.17	4.93	4.53	6.06	1.36	6.97	3.02	2.61	5.98	6.92	7.18	3.19	1.11	6.89	5.87
DSG2	4.57	0.0012	3.18	2.37	4.6	4.31	2.64	2.08	1.97	0.47	4.9	4.78	4.5	4.8	4.69	3.17	3.59	5.12	4.36	4.8	2.97	3.7	1.23	5.6	6.8	2.96	7.12	5.02	5.43	5.6	5.64	6.01	8.79	5.27	3.96	4.04
MSI1	4.17	0.0269	0.25	0.28	2.32	0.64	0.25	0.38	1.46	0	1.13	4.61	5.42	0.16	1.29	6.96	2.77	2.27	0.32	1.91	0.25	0.29	0	3.85	3.24	0.7	5.87	0.4	0.65	0.33	4.42	5.1	0.67	5.2	3.66	5.84
FDPS	4.15	0.0012	5.71	5.42	6.94	5.16	7.37	5.36	7.4	5.64	8.18	8.47	8.44	6.94	7.92	7.19	6.16	7.74	8.25	8.56	9.63	6.86	6.31	8.03	9.07	6.55	7.45	6.46	8.11	7.95	7.73	8.02	6.11	5.27	8.03	7.08
LOC730101	4.15	0.021	5.47	2.33	5.26	2.62	2.35	1.17	1.97	4.5	4.08	3.32	7.87	7.09	5.13	5.79	4.92	4.79	6.78	4.37	4.62	3.6	1.74	1.65	6.53	3.57	6.4	4.78	5.03	6.21	4.2	3.06	3.32	3.26	5.96	6.39
ASPM	4.11	0.0006	1.14	1.47	1.28	0.42	1.52	1.05	0.1	2.69	2.72	2.27	4.71	4.05	3.42	3.37	2.04	4.22	4.59	2.99	3.4	1.66	1.23	3.55	5.46	1.1	3.7	2.23	2.16	5.78	3.59	4.61	1.31	0.5	3.36	3.86
TMEM45B	4.08	0.0494	3.67	1.36	6.58	6.04	6.48	2.3	5.53	0	6.17	7.21	6.81	5.17	7.61	4.84	6.01	6.22	8.23	4.99	4.39	6.55	0	7.28	7.34	3.5	7.48	5.73	6.83	7.42	5.15	0.09	5.66	5.64	7.59	6.24
HJURP	4.04	0.0073	1.82	3.38	2.4	1.79	1.85	4.17	1.25	4.16	3.47	2.71	5.69	4.51	3.92	5.77	3.53	4.19	5.32	4.02	3.07	1.97	4.3	3.86	5.65	0.95	7.24	3.99	3.23	6.88	5.23	6.49	3.74	1.9	4.48	5.7
CENPF	4.03	0.0007	2.16	3.64	2.77	1.92	2.68	3.45	1.42	3.62	3.89	3.61	6.49	4.9	4.23	6.18	4.25	5.28	5.86	3.49	2.68	2.6	4.92	4.85	5.3	1.63	5.4	4.53	2.98	6.5	5.92	6.77	4.2	3.05	4.84	5.72
DLGAP5	4.03	0.0038	1.33	3.22	1.65	1.48	1.2	3.54	0.85	3.29	3.01	2.42	5.44	4.07	2.97	4.74	2.97	3.25	4.74	3.08	2.43	1.28	4.82	3.7	5.45	1.17	4.95	3.28	2.51	5.8	4.83	5.58	2.11	2.59	4.19	4.37
FASN	4.01	0.0053	6.32	5.03	7.61	6.83	7.17	4.85	9.2	8.11	8.62	9.24	10.84	7.31	8.78	8.9	7.86	10.18	10.48	9.34	9.37	9.26	4.6	8.8	7.02	8.54	8.28	9.22	7.7	9.87	9.22	10.06	6.22	6.5	9.07	8.64
UGT2A3	3.97	0.0489	2.44	1.09	3.47	3.05	4.91	0.56	1.3	0.6	2.83	6.6	4.97	1.01	5.44	3.18	4.05	3.12	4.73	4.68	4.4	3.87	0.09	5.74	4.43	2.46	4.91	4.54	2.83	6.61	3.63	0.09	3.95	0.11	5.19	1.88
NEK2	3.95	0.001	0.76	1.74	0.89	0.64	1.16	1.25	0.2	2.6	2.46	1.8	4.34	4.76	2.6	3.11	1.34	3.48	3.23	2.83	2.08	0.98	2.4	3.29	4.91	0.27	4.13	3.33	1.68	4.98	2.84	5.61	2.17	1.26	3.28	3.72
ILDR2	3.82	0.0232	0.17	0.51	2.32	0	3.14	0.44	1.21	0.26	0.79	2.68	4.64	2.17	2.99	3.38	3.52	4.21	5.2	0	0.25	3.27	0.26	1.02	3.12	1.47	2.51	0.57	2.05	4.64	3.07	1.05	2.01	1.31	3.94	1.65
ANLN	3.67	0.0034	1.47	4.16	1.92	0.64	1.2	4.21	0.79	3.22	3.01	2.76	5.47	4.16	3.63	4.92	2.52	3.67	4.75	3.41	3.42	1.97	4.79	3.41	4.77	1.1	5.81	3.21	2.76	6.29	4.79	5.71	3.37	2.55	4.49	3.98
CCNB2	3.61	0.0046	1.69	3.13	1.71	1.23	1.35	3.48	0.79	2.99	3.16	2.34	5.7	3.73	2.72	4.31	2.3	4.14	4.57	3.84	1.44	1.66	4.37	3.9	5.25	0.7	5.81	4.12	2.66	6.01	4.47	4.96	2.9	2.31	3.6	4
UBE2T	3.6	0.0001	2.51	3.09	2.21	1.64	2.99	3.14	0.91	4.36	4.41	3.24	6.27	5.86	3.95	4.47	2.83	5.36	5.01	4	4.1	3.15	3.93	4.76	6.41	2.73	5.38	4.96	3.78	7.03	4.61	6.12	3.59	3.82	5.42	4.86
TOP2A	3.6	0.0068	2.3	3.79	2.6	2.23	2.22	3.7	1.01	4.02	3.45	2.91	7.09	5.89	4.25	4.71	2.88	4.09	5.97	4.67	3.01	1.85	3.83	4.62	7.27	1.1	7.4	4.5	3.25	7.35	5.41	7.06	3.68	3.78	4.56	4.68
FOXM1	3.6	0.0081	1.66	3.36	1.36	1.64	1.64	3	0.79	3.59	2.48	2.27	5.55	4.09	2.4	5.05	2.2	3.87	4.23	3.67	1.76	1.66	3.89	2.85	4.9	0.79	5.55	2.82	2.64	5.01	4.85	5.55	3.05	3.18	5.09	4.8
DTL	3.57	0.0007	1.1	1.88	1.05	1.23	1.28	2.27	0.29	2.57	3.24	2.13	5.01	5	2.99	3.27	1.83	3.46	4.12	3.04	3.14	1.56	2.61	2.69	5.37	1.03	4.1	4.17	2.43	5.97	3.26	5.59	2.51	1.16	2.87	3.39
HIST1H1B	3.52	0.0213	2.66	4.64	4.12	2.48	2.73	3.31	2.52	5.26	4.88	3.71	6.17	5.71	3.33	8.49	3.68	4.98	6.98	4.21	2.73	3.46	5.27	5.89	6.68	2.4	3.08	4.74	4.12	6.81	5.79	6.4	3.44	2.91	5.79	5.94
SQLE	3.51	0.0047	2.44	1.99	4.78	2.45	3.71	1.54	3.83	0.18	4.83	5.55	4.7	2.62	4.41	6.06	2.63	2.93	4.26	5.25	5.27	2.96	2.03	6.01	5.48	3.99	5.66	2.69	4.51	4.69	5.2	6.02	2.69	2.74	5.26	2.56
TTK	3.48	0.0051	0.76	2.11	0.71	0.74	0.46	1.63	0.2	2.42	2.28	0.68	3.56	3.45	1.43	2.46	1.17	2.91	3.52	2.28	1.67	0.61	3.01	2.7	5.1	0.61	4.67	2.98	1.29	4.21	4.27	5.34	1.34	1.8	2.68	3.48
DTNA	3.43	0.0111	1.79	1.71	4.31	3.66	3.9	1.05	2.63	0.09	2.7	3.4	3.87	2.31	3.53	4.38	4.66	0.28	0.95	4.1	5.02	4.34	3.05	4.95	4.55	4.58	6.31	2.77	3.28	4.48	4.14	3.63	5.45	5	4.14	5.87
CLDN3	3.4	0.0184	5.83	2.09	6.52	4.93	4.15	1.99	4.32	7.13	6.67	5.19	5.12	6.84	6.59	4.59	5.73	6.67	6.2	6.76	7.56	5.55	0.74	7.93	7.24	5.63	8.17	6.36	5.69	6.05	5.55	5.11	7.46	7.61	6.86	7.18
NCAPG	3.39	0.0068	1.4	2.9	1.77	1.36	1.32	2.21	1.01	3.84	3.07	2.75	5.22	4.72	2.72	4.13	1.79	3.01	3.84	3.37	2.35	1.59	4.08	3.3	5.55	0.7	6.21	3.44	2.73	5.88	3.98	5.17	2.43	1.93	3.34	3.46
RNF157	3.37	0.0043	0.76	0.89	2.27	1.54	1.77	0.83	1.25	0.4	0.79	3.09	4.08	3.39	2.69	4.36	2.64	1.61	1.85	3.31	2.53	0.74	2.21	0.21	1.69	1.36	4.73	2.67	1.5	6	3.87	2.83	5.98	4.21	5.71	3.94
CDC45	3.37	0.0139	0.92	2.77	1.23	1	0.85	3.15	0.91	2.45	2.83	2	3.76	3.36	2.63	3.41	1.06	2.01	3.1	2.42	1.87	1.13	3.34	2.11	3.62	0.5	4.95	3.46	2.01	4.87	3.03	3.58	2.22	2.63	3.18	2.35
HIST1H3C	3.35	0.0161	4.96	6.16	5.25	5.02	4.05	5.82	3.38	7.51	7.24	5.75	8.39	7.04	5.94	8.64	4.86	7.16	7.98	5.8	4.77	4.4	6.57	7.37	8.37	3.55	4.97	7.25	5.83	9.79	8.26	9.13	5.7	7.43	6.95	8.65
CD109	3.32	0.0271	0.59	6.03	4.09	0.53	3.13	4.64	1.12	0.93	3.23	3.47	4.08	2.07	3.53	5.94	3.06	3.36	4.92	4.19	1.63	4.66	5.95	2.65	5.53	2.25	5.7	3.97	4.4	6.39	5.93	1.91	3.71	3.37	6.41	6.37
MELK	3.3	0.0018	0.71	1.99	0.83	0.74	0.64	1.25	0.29	2.29	1.63	1.37	3.32	3.5	1.84	3.54	1.59	1.58	3.15	2.8	2.08	1.03	2.68	2.08	3.4	0.27	4.91	2.77	1.59	4.55	2.79	4.31	1.8	1.73	2.95	2.46
CDKN3	3.29	0.0089	2.65	3.4	2.05	2.39	2.06	2.44	1.12	4.46	3.7	3.36	6.26	6.1	3.6	2.51	2.02	4.4	4.07	5.11	3.37	2.05	3.13	4.36	7.1	1.58	5.25	4.54	4.2	7.08	4.4	6.49	2.69	3.33	3.14	5.12
PRC1	3.25	0.0009	1.5	2.66	1.55	0.83	1.49	2.54	1.25	2.88	2.13	1.7	4.65	3.47	2.02	5.08	3	3.09	4.01	3.21	2.4	2.07	3.15	3.26	4.84	1.47	5.35	3.97	2.27	5.51	4.74	4.26	2.86	3.65	3.16	4.47
CDT1	3.24	0.0026	1.74	2.39	1.71	0.64	2.02	2.08	1.16	3.8	3.34	2.08	4.87	4.07	2	6.07	2.41	3.38	4.91	2.99	2.5	1.4	2.98	3.26	4.58	1.24	5.47	3.27	2.51	4.68	4.57	5.73	2.51	3.66	4.07	4.44
SPC24	3.24	0.0055	1.26	1.99	2.4	1.79	2.5	1.99	0.66	4.41	3.1	2.42	5.92	5.31	3.59	4.12	1.72	3.69	4.79	3.61	5.28	2.64	1.83	2.67	4.64	1.47	4.4	3.23	2.24	5.79	3.11	5.61	2.9	2.53	3.86	4.15
TMEM106C	3.23	0.0206	4.01	3.62	4.04	3.61	6.14	4.16	6.25	5.92	5.11	5.24	8.23	7.31	6.47	5.89	4.59	4.57	5.57	6.59	5.5	4.78	3.74	4.73	8.74	4.75	7.24	5.57	5.83	8.38	5	6.46	6.33	5.48	6.6	5.77
C20orf118	3.21	0.0074	0.09	0.28	0.28	0.42	0.09	0	1.46	0	0.08	1.67	0.47	0.87	2.48	2.48	1.67	3.63	3.42	0.22	0	0	0	2.08	3.47	0	2.66	1.42	0.81	3	0.74	2.02	4.6	4.78	4.03	2.74
PBK	3.21	0.0155	0.17	1.43	0.36	0.42	0.32	1.13	0.29	2.53	0.89	0.87	3.53	3.13	1.53	3.49	0.95	0.99	2.3	2.23	0.96	0.68	0.34	2	3.38	0	4.04	1.55	1.62	4.18	2.12	3.83	0.62	2.31	2.37	2.63
NQO1	3.21	0.0487	0.65	4.84	2.69	2.45	2.95	5.26	1.74	1.28	1.3	2.83	1.93	2.83	8.39	8.59	7.9	1.47	2.53	9.65	2.97	6.93	5.32	8.35	8.94	2.59	9.01	2.25	2.56	9.55	9.55	1.46	3.9	2.83	7.69	2.16
SLC12A8	3.2	0.0002	0.09	2.64	3.79	1.92	1.69	1.09	3.73	2.31	3.34	3.7	3.85	3.66	2.56	4.94	3.53	4.21	4.27	3.37	2.43	3.8	1.56	4.46	5.17	2.73	4.6	5.03	3.17	3.73	3.2	3.53	4.2	4.79	4.02	4.94
RACGAP1	3.18	0.011	1.77	3.83	2.02	1.97	1.88	3.83	1.38	3.39	2.7	2.58	4.8	3.9	2.77	4.59	1.98	2.93	3.97	3.41	3.45	2.27	4.73	3	5.45	1.93	5.38	4.34	2.62	5.56	4.24	5.25	2.89	3.37	4.2	3.6
KIFC1	3.16	0.0044	1.71	2.96	2.23	1.48	0.99	2.75	0.73	3.42	2.62	2.16	4.65	4.36	2.6	4.76	2.41	3.79	4.68	3.1	2.45	1.79	4.46	3.43	5.16	0.5	6.2	3.71	2.71	5.17	4.95	5.85	2.3	2.72	3.79	4.3
FADS1	3.15	0.0134	2.76	3.98	5.83	1.97	6.53	4.09	5.34	4.47	5.4	5.6	8.56	6.97	6.1	8.56	4.62	6.23	6.34	6.77	5.78	4.87	3.57	6.42	7.12	6.05	4.62	1.66	5.94	6.88	5.95	7.84	4.84	5.99	6.34	5.12
RRM2	3.14	0.0164	2.48	3.81	3.04	2.36	2.22	4.07	1.3	5.9	4.22	3.53	6.65	5.63	5.08	4.86	3.08	3.99	5.4	5.07	3.38	2.67	4.95	4.03	5.58	1.89	7.18	4.7	3.25	6.07	4.09	6.02	3.61	2.91	4.93	4.06
PLEKHG6	3.14	0.0196	0.82	0	2.19	2.51	1.04	0.38	3.65	0	0	2.56	5.04	2.62	2.23	5	2.13	3.1	3.77	1.18	2.55	0.74	0	3.48	4.13	0.61	5.66	2.15	1.96	4.57	2.86	2.27	4.44	4.37	3.16	2.48
KIF20A	3.12	0.0122	0.53	2.75	0.44	1.08	0.95	3.13	0.29	2.06	2.37	1.41	4.16	2.88	2.25	3.34	2.2	2.14	3.47	1.38	0.89	0.87	4.01	2.87	4.95	0.5	4.55	2.47	1.4	4.92	5.13	4.42	1.8	1.93	3.18	3.89
TUFT1	3.1	0.0014	3.83	2.51	3.01	4.14	3.73	3.05	4.01	2.93	5	3.64	5.03	2.55	4.81	4.71	4.32	5.42	5.04	5.77	5.3	4.24	1.56	5.2	5.67	3.59	7.17	5.48	5.39	5.27	5.05	4.8	5.82	5.53	4.59	4.49
TMEM97	3.09	0.0102	4.63	2.43	5.83	3.95	5.18	2.06	4.48	5.86	4.81	7.13	8.36	4.86	6.25	6.54	4.99	6.15	7.27	6.52	6.54	5.44	1.34	5.06	8.61	5.5	6.77	6.54	5.51	7.2	5.88	6.97	3.66	4.85	6.76	4.73
ATAD2	3.08	0.0007	4.29	4.18	4.02	3.67	4.11	3.03	4.95	5.13	5.38	5.97	5.48	5.84	4.95	7.34	5.99	6.64	5.25	4.88	5.84	3.83	4.49	5.84	7.07	3.66	8.21	5.62	5.8	6.84	6.65	6.83	4.12	4.72	7.59	5.77
NUF2	3.08	0.0041	0.4	1.83	0.58	0.42	0.64	1.83	0.1	1.94	1.87	1.6	3.11	3.52	1.96	2.53	0.73	2.96	3.09	1.42	1.84	0.53	2.23	3.03	5.06	0.5	5.93	2.39	1.91	5.09	3.29	4.95	1.44	1.65	2.19	2.65
ALG1L	3.06	0.0276	1.37	0.28	1.28	1.79	0.32	0.62	2.52	0.66	2.22	2.18	5.33	4.58	3.36	2.44	0.52	3.86	4.56	1.88	2.15	1.13	0.09	4.07	5.18	0.5	4.05	4.61	1.09	6.35	3.11	1.36	0.31	0.11	0.41	4.68
PRR11	3.05	0.0103	0.76	2.49	1.36	0.83	0.75	3.42	0.52	1.65	2.1	1.74	4.39	3.39	2.36	3	0.99	2.67	2.58	2.8	1.84	1.08	3.37	2.28	4.91	0.39	4.48	2.84	2.36	4.7	3.32	4.67	3.03	1.45	2.78	1.97
C10orf35	3.04	0.0013	0.65	0	1.47	0.74	0.17	0	1.3	0.47	3.44	1.09	0	0.08	2.43	1.68	2.95	2.23	2.22	1.78	2.55	1.32	0	2.54	2.44	1.24	1.14	1.86	2.01	2.78	3.51	2.02	3.83	5.09	2.4	3.02
LRRC1	3.01	0.0328	0.09	1.31	2.68	0.42	0.17	0.24	0.73	1.76	0.08	2.32	2.86	0	2.76	2.46	2.02	0	0.32	2.73	2.85	0.92	1.27	2.82	4.19	1.24	4.8	2.47	1.13	0.23	2.26	4.81	4.7	2.63	2.72	1.32
NUSAP1	2.98	0.0052	3.35	4	3.69	2.97	2.89	4	2.59	5.44	4.37	4.02	6.59	5.14	4.18	5.31	3.78	5.83	5.99	5.05	3.88	3.11	3.92	4.81	7.15	2.64	6.94	5.5	4.17	7.17	5.5	6.26	4.07	4.2	5.36	5.58
HIST1H3B	2.97	0.006	5.45	6.66	5.43	4.95	5.29	6.43	3	7.13	7.41	5.75	8.27	7.89	5.93	8.78	5.39	7.23	8.2	6.71	5.69	4.87	7.25	7.18	8.44	4.1	9.39	7.44	6.09	9.48	8.29	9.22	6.2	7.21	6.68	7.6
ESPL1	2.96	0.0022	1.4	1.54	1.77	0.83	0.64	2.18	0.79	1.32	3.36	1.67	4.65	4.25	2.66	3.53	1.51	4.04	3.64	1.42	1.95	1.13	1.77	3.11	3.55	0.5	3.72	3.44	1.53	5.02	1.81	4.59	2.51	1.41	3.6	3.03
MAL2	2.95	0.0279	3.38	2.07	4.64	3.8	3.9	1.48	5.79	4.6	3.24	5.76	4.95	5.03	5.45	8.46	5.16	5.14	5.27	3.52	3.38	4.76	0	6.48	6.4	3.09	6.81	5.86	4.11	5.59	8.3	6.28	7.16	5.54	8.43	4.79
FOXA1	2.94	0.0252	4.93	1.09	4.07	4.87	4.32	1.45	1.8	6.41	5.56	5.09	5.61	4.14	5.59	5.96	4.33	6.3	5.81	5.09	5.01	5.31	0	5.46	5.81	5	4.73	6.01	5.32	6.2	5.57	6.61	3.43	4.77	4.58	3.11
HIST1H2AL	2.94	0.0273	2.69	3.85	2.69	2.86	2.76	4.49	0.96	5.02	5.66	3.64	5.37	6.06	3.66	5.16	3.21	4.14	4.7	3.4	3.64	2.22	5.25	4.99	6.68	2.4	3.05	5.53	4	7.41	5.51	7.1	3.13	1.61	4.51	5.59
LRRC8E	2.9	0.0013	1.22	0.77	2.95	1	0.75	0.62	1.3	0.4	1.78	2.75	3.77	1.73	2.69	1.29	2.17	3.25	3.24	0.22	2.99	2.15	0.42	2	2.84	2.43	2.33	2.7	2.31	2.83	1.93	2.97	3.32	1.86	1.7	2.33
CDC20	2.9	0.0118	0.82	2.94	1.8	0.42	1.28	2.42	0.85	2.7	3.22	1.28	4.93	3.31	2.19	4.18	1.79	1.54	3.86	2.82	1.98	0.92	3.86	3.15	4.73	0.27	5.22	3.34	1.91	5.51	4.18	5.46	2.28	1.76	3.64	3.61
TK1	2.9	0.0126	2.98	5.13	2.9	2.67	3.96	4.4	2.19	5.17	4.05	3.43	7.07	6.17	5.39	5.04	3.01	4.62	5.35	5	4.69	3.76	5.6	4.56	7.2	2.43	6.57	5.52	4.69	7.09	4.88	5.54	6.22	2.51	5.39	5.11
C11orf93	2.89	0.0374	0.09	0	2.27	0.42	0.64	0.67	3.2	1.84	1.46	1.95	4.1	0.37	2.09	3.98	1.62	2.09	1.39	1.63	1.98	0.8	0	3.55	5.05	0.14	1.39	2.45	1.21	5.31	3.67	3.39	4.12	3.96	3.45	1.23
COA3	2.86	0.0084	4.7	4.6	5.27	4.59	6.04	4.45	4.6	6.14	5.6	6.2	7.43	6.92	6.8	4.65	4.8	5	4.54	7.03	6.43	4.99	4.64	6.89	8.44	6.13	7.2	5.79	5.77	7.31	5.6	6.15	6.51	6.89	5.64	5.82
ENAH	2.86	0.0318	5.77	6.18	6.6	5.77	6.9	4.85	6.67	4.67	7.46	7.38	8.57	2.11	7.94	8.2	6.93	7.48	7.62	6.73	6.1	6.68	4.94	7.4	7.72	6.52	7.92	4.95	7.43	9.01	8.26	7.4	8.88	6	9.04	7.85
KIAA0101	2.84	0.0026	2.67	3.89	2.14	1.84	2.64	3.45	1.7	3.55	3.38	2.9	6.31	4.12	3.48	5.58	2.99	5.12	5.22	3.28	3.47	2.66	4.47	3.99	5.63	1.63	5.02	4.34	2.97	6.4	4.84	4.59	4.09	3.05	5.12	4.93
CDK1	2.84	0.0031	1.22	3.07	2.19	1.42	2.04	2.4	0.52	3.82	3.68	2.73	5.96	5.39	3.43	3.89	2.22	3.26	3.48	3.68	2.48	2.15	4.38	4.14	5.93	0.7	5.64	3.33	2.4	5.4	3.67	6.16	3	3.47	3.75	3.16
DHCR7	2.84	0.0108	6.37	4.41	7.84	6.53	6.58	4.03	7.65	4.56	7.14	8.11	8.3	7.46	6.89	7.9	6.29	8.91	8.12	8.41	7.87	7.4	4.18	8.12	6.35	6.72	7.63	8.05	7.74	7.85	7.38	8.6	5.57	5.21	6.41	7.53
PRKAA2	2.84	0.043	0.53	0.1	1.74	1.23	3.63	0	2.56	0	0.29	2.7	2.42	0.08	2.46	1.48	1.54	0.36	1.2	4.67	4.14	2.31	0	4.44	2.31	3.46	3.25	3.22	2.65	3.12	2.67	4.18	3.39	1.45	3.36	0.84
CDC25C	2.83	0.005	0.09	0.89	0.44	0.15	0.32	0.83	0.2	2.17	1.3	0.61	3.03	3.05	1.93	2.65	1.14	0.94	3.16	1.88	1.16	0.29	0.18	1.94	3.37	0.27	3.3	1.98	1.46	3.88	2.66	2.73	0.56	0.73	2.19	2.42
PCSK9	2.83	0.0265	2.85	1.04	3.93	2.84	1.83	0	4.26	4.14	5.58	5.1	5.81	4.09	3.86	4.01	3.93	3.7	4.59	4.49	3.97	3.8	0.09	4.25	2.74	2.28	3.04	4.17	4.74	5.5	4.43	6.6	0.16	4.45	4.51	4.24
PRLR	2.81	0.0052	1.6	2.21	3.32	1.69	3.51	1.05	4.53	3.65	3.54	3.99	5.03	3.3	4	4.87	3.87	5.58	3.72	4.61	2.88	3.69	0.74	4.36	4.54	2.64	4.04	4.99	3.54	4.28	4.55	5.18	2.49	6.28	4.74	4.4
TADA1	2.78	0.0056	3.6	2.14	3.13	2.77	3.92	2.3	2.76	3.55	5.26	4.88	5.17	5.67	4.36	3.11	3.39	4.64	4.05	5.56	5.76	3.78	1.38	4.97	5.75	3.91	5.18	5.23	3.67	6.87	2.45	5.08	4.12	3.49	2.6	3.5
BUB1B	2.78	0.015	0.71	2.35	1.4	1	1.12	3.47	0.66	2.58	2.08	1.67	4.9	2.33	1.84	3.79	1.72	3.03	3.51	2.55	1.63	1.18	3.69	3.03	4.26	0.39	5.13	2.76	2.01	4.96	4.24	4.54	2.46	2.05	3.38	2.74
CDCA5	2.77	0.0066	1.82	3.36	2.45	1.69	1.9	3.45	1.34	3.74	2.95	2.76	5.96	4.09	2.99	5.68	2.82	4.06	5.21	3.61	2.68	2.31	3.87	3.21	4.64	1.17	5.02	3.01	2.65	5.49	4.33	5.83	3.61	2.83	5.21	4.59
HIST1H2AH	2.77	0.0317	3.65	5.18	4.41	3.51	3.1	5.28	3.24	5.85	5.64	4.64	6.99	5.95	4.22	7.64	3.66	5.65	6.75	3.48	3.45	3.3	5.56	5.89	6.32	2.59	7.94	5.56	4.64	6.78	6.9	7.47	4.31	6.32	5.96	6.52
XRCC2	2.76	0.0001	0.25	0.71	0.44	0.29	0.32	1.17	0.2	0.66	1.37	0.61	2.64	1.96	0.86	3.35	1.43	1.83	2.59	1.42	1.54	0.29	1.85	1.13	2.59	0.61	2.72	1.98	1.25	2.71	2.76	3.62	2.05	1.41	2.6	1.49
MKI67	2.75	0.0065	0.82	2.92	1.83	1.16	0.8	3.25	0.2	2.93	3.7	2.23	4.62	4	2.7	4.28	2.42	3.03	3.01	3.38	1.16	1.18	3.66	3.15	4.09	0.7	5.09	2.74	1.98	4.56	4.04	5.26	2.95	1.8	2.89	2.95
TMEM98	2.75	0.0329	2.43	4.67	5.86	4.03	7.06	4.35	5.64	1.11	5.36	5.33	7.14	3.52	6.34	5.09	4.74	6.28	6.04	6.94	6.65	6.14	3.68	6.59	7.46	6.69	6.75	6.72	6.14	8.03	6.08	5.65	3.62	3.51	3.74	4.44
HIST1H2AI	2.71	0.0262	3.16	4.76	3.61	3.33	3.15	4.89	2.66	5.23	4.57	4.16	7.03	5.2	4.55	8.14	4.44	5.9	7.12	4.63	4.76	3.97	5.39	5.7	6.83	2.56	3.05	4.05	4.8	8.03	5.6	6.18	3.34	2.65	5.79	6.12
BCAM	2.7	0.0129	3.53	4.61	6.16	5.37	6.17	3.78	3.85	6.27	5.33	6.05	5.97	4.91	6.96	8.11	6.61	6.84	5.34	6.26	4.74	6.45	2.71	9.24	6.29	5.98	6.58	6.38	6.77	6.57	7.01	8.49	6.75	10.91	5.37	7.21
KIF14	2.67	0.0005	0.25	1.14	0.58	0.64	0.64	1.51	0	1.28	1.55	0.93	3.34	2.75	1.76	2.65	1.98	2.41	3.28	1.63	1.54	0.8	2.29	1.75	3.3	0.39	2.64	2.43	1.21	4.04	3.23	3.19	1.09	0.66	1.89	3.1
KIF4A	2.67	0.0073	1.14	2.37	1.58	0.92	0.9	2.51	0.59	2.84	2.71	1.7	4.79	3.72	2.17	4.61	2.32	2.79	4.57	2.73	1.1	1.13	2.29	2.42	4	0.79	5.76	2.57	2.25	4.91	3.93	4.46	2.15	1.8	3.6	3.8
TDRKH	2.65	0.0006	2.59	2.54	3.17	2.77	3.65	3.43	2.39	2.42	4.63	3.51	4.58	4.74	4.21	3.77	2.67	3.59	4.58	5.01	4.32	3.57	2.05	3.72	5.12	3.19	5.52	4.09	4.97	4.89	3.52	5.75	3.19	4.31	3.72	3.49
CKAP2L	2.64	0.002	0.87	1.68	0.28	0.42	0.64	1.88	0.29	1.89	1.52	1.19	3.7	3.09	2.21	2.95	0.99	1.77	2.87	2.31	1.87	0.46	3.04	1.78	3.55	0.95	4.45	2.41	1	4.48	2.48	3.87	2.19	1.76	2.01	2.42
KLHL23	2.64	0.0031	2.91	1.77	3.6	2.86	2.4	1.38	3.65	5.1	4.4	3.78	5.43	4.15	4.89	4.6	4.1	4.67	5.11	3.7	3.47	3.93	1.45	3.69	4.31	2.84	5.56	3.64	4.38	5.03	3.8	5.98	3.72	4.01	4.66	4.45
FDFT1	2.64	0.0053	4.39	4.48	5.97	5.41	5.08	3.86	4.34	4.4	5.17	6.33	6.51	5.88	6.1	8.71	4.15	5.94	5.69	7.42	6.89	4.51	4.05	6.36	6.43	5.23	7.12	4.84	6.38	6.38	5.93	8.09	5.72	5.2	5.18	5.48
FAIM3	-3.13	0.0041	3.22	5.53	3.45	4.31	1.83	5.26	3.35	1.68	3	3.41	0.87	1.8	1.91	2.3	1.54	0.83	2.2	0.74	1.8	1.48	4.35	2.54	1.19	2.68	2.23	1.55	4.36	1.14	3.15	4.17	1.17	1.8	2.17	0.56
HAND2	-3.13	0.0151	2.72	3.75	4.73	3.83	3.44	1.86	1.01	1.42	0	3.54	1.31	0.08	2.41	2.05	3.22	0	3.74	0.32	0.56	3.08	1.56	1.49	0.07	3.49	0	0.31	1	0	1.56	0	3.85	2.65	0	0.31
EPHA2	-3.14	0.0018	5.54	4.43	5.74	5.39	5.54	5.36	4.98	3.25	1.2	3.7	3.54	4.06	3.42	4.16	4.53	2.56	3.9	2.88	3.46	4.7	4.05	3.89	3.23	3.03	5	3.3	3.65	4.26	4.71	3.63	6.06	3.02	2.94	4.9
RPS6KA2	-3.14	0.0234	2.98	6.09	5.46	3.59	4.28	5.88	5.68	1.59	2.78	3.29	2.5	4.11	2.82	3.07	3.1	3.11	3.37	1.95	4.46	3.99	7.12	2.77	1.43	3.93	3.01	2.41	3.46	2.36	3.13	1.7	4.65	4.51	2.52	1.72
CCBE1	-3.15	2.64e-06	2.1	2.94	2.58	1.84	1.39	1.32	0	0.83	0	1.09	0.17	0	0	0	0.95	0	0.52	0	0	0.61	1.23	0	0	1.42	0.12	0.4	0.17	0	0.38	0	0.08	0	0	0
IFNGR1	-3.17	0.003	7.02	7.21	5.9	6.82	6.74	7.02	5.16	4.94	4.71	5.86	4.08	4.88	5.28	3.18	4.29	4.66	5.02	5.92	6.29	6.73	6.66	5.92	5.53	5.85	6.06	4.76	5.7	4.67	5.02	5.87	5.03	5.03	4.6	3.48
C1QTNF1	-3.18	0.0473	2.89	4.51	4.44	4.28	4.43	3.41	1.67	1.24	1.13	3.3	1.73	0.62	2.51	1.96	3.09	0.44	2.35	1.18	1.8	3.4	3.55	2.96	2.67	3.07	3.19	2.04	2.8	1.2	1.78	1	4.46	5.71	0.41	1.18
TBC1D10C	-3.19	0.0044	2.54	3.09	3.84	3.3	1.77	3.64	2.95	1.68	1.17	2.42	1.11	0.44	2.09	1.79	1.83	0.36	2.37	0	0.47	1.08	4.69	2.13	0.76	2.08	0.75	0.57	3.3	0.83	2.45	3.48	1.17	0.11	1.33	0.31
EVL	-3.19	0.0196	4.9	5.75	6.68	5.09	3.8	6.61	6.27	3.73	4.15	4.6	2.88	2.52	4	4.92	4.68	2.35	5.15	0.81	2.18	3.65	8.56	3.5	2.96	4.02	3.7	2.52	5.76	3.15	5.6	5.89	4.27	2.4	3.97	1.94
MT1X	-3.2	0.0398	10.42	8.34	7.34	12.88	7.74	6.72	4.72	9.48	7.45	6.76	5.94	6.49	6.71	5.6	7.73	1.91	2.89	7.53	11.08	9.85	4.72	4.09	2.31	10.07	5.51	5.1	10.33	2.26	7.14	5.87	6.76	8.31	5.03	6.86
VIPR1	-3.21	0.0106	3.3	2.37	3.19	3.71	2.8	1.38	0.52	2.08	0	2.97	1.15	1.65	0.81	0.12	1.54	0.99	1.24	2.4	1.91	2.6	0	0.63	0.14	3.46	0.23	0.78	0.96	1.3	0.51	0.25	0.56	4.2	0.67	0.11
MYO1F	-3.22	0.0077	3.97	6.15	4.97	3.91	2.85	7.22	5.05	2.48	2.63	3.53	2.09	1.8	2.49	4.47	3.86	1.31	4.17	0.32	1.39	3.19	7.19	2.13	2.03	3.47	3.07	2.01	3.96	2.07	4.03	4.36	3.43	2.31	3.24	0.9
PLCB2	-3.23	0.0103	3.56	5.84	4.72	3.44	2.4	6.62	4.09	2.55	2.21	3.16	2.07	1.75	2.38	4.09	3.11	1.18	3.51	0.51	1.49	1.88	7.44	1.53	1.9	2.96	2.2	1.33	3.7	1.74	4.18	3.79	3.59	1.45	2.47	0.48
AKR1CL1	-3.23	0.0142	4.72	2.52	4.6	4.45	1.72	2.27	6.11	0.09	2.02	2.11	1.52	3.22	3.25	3.1	3.41	0.19	4	3.05	0.82	3.51	2.23	0.56	1.86	3.02	1.8	0.11	0.09	2.65	1.93	0.09	0	0	0.26	0
CCL2	-3.25	0.0391	5.85	8.58	8.23	6.64	7.2	11.41	3.74	4.89	3.64	6.55	3.35	2.8	5.56	4.68	7.42	2.85	7.65	2.15	4.74	6.2	9.78	6.82	3.92	5.46	4.55	4.94	5.72	4.25	7.62	5.36	8.37	6.54	2.47	4.11
DPEP2	-3.27	0.0021	2.48	5.8	4.13	2.81	1.9	6.22	3.39	1.84	1.34	2.48	1.19	0.37	1.39	2.88	2.51	0.89	3.14	0.22	0.13	1.66	6.02	1.75	0.58	1.85	1.35	1.33	2.79	1.03	2.99	2.13	1.7	1.49	1.94	0
FMN1	-3.27	0.0148	1.22	5.95	4.21	2.84	1.72	5.71	3.82	1.11	1.2	2.56	0.47	1.24	1.76	2.11	2.39	0.28	2.47	0.67	0.89	1.88	5.71	1.18	1.03	1.36	2.23	1.46	2.03	0.68	3.29	2.21	4.61	2.02	1.58	1.07
DACH1	-3.28	0.0046	2.1	2.14	2.83	2.19	2.42	3.59	0.96	0.26	0.42	2.13	0.53	0.24	0.7	0.33	1.34	0.51	0.9	0.81	0.36	0.46	0.9	3.65	0	1.93	1.97	0.4	0	0.12	1.15	0.25	1.9	2.29	0.41	0
PARVG	-3.28	0.0093	3.74	7.32	5.84	3.62	3.16	7.6	5.17	2.82	3.11	3.79	1.73	1.62	3.11	3.79	3.97	0.89	4.23	0.94	1.8	3.02	8.07	2.81	2.67	3.43	3.41	2.23	4.79	2.31	4.74	4.41	3.99	1.65	3.06	1.37
PARP15	-3.28	0.0491	1.85	3.46	3.27	2.67	0.95	3.83	3.46	0.4	1.13	1.83	0.53	0.24	1.17	1.83	2.58	1.09	2.85	0	0.47	2.62	5.33	0.9	0.38	1.1	0.96	0.11	1.79	0	3.17	2.21	1.13	2.93	1.04	0.4
KLRK1	-3.3	0.0283	3.74	2.43	4.2	3.25	1.95	3.55	3.92	2.33	3.42	2.27	1.67	1.31	1.81	3.08	1.77	0.36	2.68	0.59	1.49	1.36	5.23	1.65	1.26	1.76	1.14	0.57	5.43	0.6	2.97	4.44	1.59	1.16	0.94	1.07
CYR61	-3.3	0.0356	6.53	8.4	7.64	6.28	6.6	8.12	4.45	3.85	3.75	6.2	3.87	3.24	4.72	5.43	6.16	2.78	7.08	4.62	6.45	7.29	8.03	5.73	2.66	5.31	3.94	4.61	5.81	4.03	6.57	2.32	8.47	4.15	2.93	3.14
GBP5	-3.31	0.02	5.46	3.77	4.69	4.56	3.08	5.59	3.97	2.48	4.45	4.22	1.91	1.01	3.42	3.11	3.09	0.44	3.47	0.67	1.49	2.29	5.43	2.48	2.34	2.48	2.88	0.97	5.54	2.41	4.06	6.3	2.09	0.8	2.77	1.07
LILRB3	-3.37	0.0101	2.96	7.06	4.77	3.44	1.52	6.87	3.94	1.84	1.73	3.03	1.31	0.92	1.62	3.62	2.81	1.23	3.32	0.88	1.1	3.36	7.12	1.68	1.13	2.59	2.66	1.51	3.01	1.2	3.9	3.33	2.89	1.26	2.4	0.56
CSF3R	-3.37	0.0315	4.53	7.57	4.45	4.24	2.79	7.8	4.87	2.57	2	3.62	2.44	1.67	2.68	7.58	5.52	1.67	3.5	0.88	1.22	3.74	7.76	2.03	1.8	2.86	2.72	2.27	3.82	1.77	5.21	4.2	3.71	1.61	4.71	1.85
OAT	-3.39	0.0296	4.65	6.13	3.82	4.09	7.52	5.82	7.21	5.8	8.23	4.63	4.83	4.59	3.22	3.85	1.9	0.94	3.14	7.39	1.87	2.77	6.02	4.55	1.82	6.79	4.19	5.05	2.55	2.07	4.39	3.72	4.61	5.79	3.83	1.37
SLA	-3.4	0.0065	3.21	7.6	4.36	4.49	2.64	8.25	4.72	2.61	3.34	3.51	2.16	1.59	2.57	3.06	2.54	0.94	3.17	1.06	1.84	3.57	7.51	2.46	2.08	3.19	3.27	0.97	4.66	1.2	4.36	4.22	3.86	1.96	3.03	0.56
ADAMTS2	-3.42	0.0012	3.41	6.36	5.15	3.64	3.94	5.03	1.5	2.76	1.05	3.69	2.35	0.82	2.6	3.2	2.7	0.44	3.07	0.22	1.98	3.3	5.12	2.13	1.19	3.32	2.6	1.51	2.88	1.14	2.28	1.17	2.58	2.97	0.09	1.23
HMOX1	-3.42	0.0494	7.96	11.84	8.74	9.71	8.17	11.39	6.05	5.2	5.99	7.86	8.72	5.29	7.7	6.47	7.99	3.96	7.19	4.65	5.69	6.84	11.15	4.48	6.6	8.29	9.95	5.99	8.53	5.64	8.43	6.09	6.19	3.93	7.95	10.09
THBS2	-3.46	0.0439	4.54	8.5	7.05	5.06	6.39	7.74	2.66	4.22	1.46	6.79	3.56	1.2	5.86	4.28	5.53	0.83	6.81	0.74	4.13	5.99	6.59	5.71	1.69	6.46	3.53	3.94	4.76	0.76	5.09	1.56	5.84	6.38	0.34	1.53
RSPO3	-3.48	0.0126	1.9	2.14	3.12	2.12	1.88	1.38	0	0.26	0	2.38	0.47	0	0.81	0.67	1.4	0.19	0.85	0	0	2.07	2.05	0.11	0.14	2.66	0.12	0	0.17	0.12	1.78	0.25	0	0	0	0.48
RGAG4	-3.48	0.0224	1.18	3.44	3.78	0.83	2.66	3.56	2.44	4.59	0.48	1.89	3.2	3.12	1.59	0.82	0.41	0	1.24	1.28	0.47	1.13	2.49	0.71	0.38	4.2	1.39	0.49	2.27	0.43	1.44	0.96	2.26	5.41	0.48	1.82
CCDC3	-3.48	0.0457	4.37	4.75	5.75	4.74	5.48	4.3	0.85	3.4	1.27	5.13	3.72	2.48	4.32	2.9	3.69	2.09	4	2.78	2.45	4.57	1.27	3.02	1.88	5.81	1.9	2.39	2.8	3.05	3.71	0.64	3.15	5.85	1.29	2.54
FGR	-3.49	0.005	2.72	8.09	5.08	3.67	1.88	7.57	3.38	2.04	1.4	2.78	1.81	0.92	1.96	2.59	2.22	1.09	3.24	0.51	1.03	3.24	7.76	1.49	1.03	2.37	2.12	1.08	3.02	1.35	3.31	4.09	2.4	2.08	1.99	0.96
TIAM1	-3.49	0.0232	3.3	5.08	4.16	2.97	2.55	6.03	5.22	4.15	1.24	3.74	1.15	3.07	1.13	2.3	2.35	5.36	2.66	1.88	0.25	2.49	5.94	1.65	0.96	3.47	3.47	1.8	2.22	1.2	2.54	1.39	4.96	6.65	0.99	4.35
BCL2A1	-3.5	0.003	1.26	5.09	3.69	1.36	0.7	5.4	3.18	0.4	0.75	1.04	0.25	0.37	0.86	0.51	0.68	0.19	1.92	0.12	0.56	1.08	5.35	1.13	0.88	1.17	0.43	0.49	1.29	0.12	0.79	2.31	0.62	0.93	0.61	0.11
PTPRS	-3.53	0.0436	2.59	3.69	5	3.7	3.16	4	4.1	1.03	0.42	3.7	1.61	0.44	2.41	2.02	1.64	0.36	1.77	0.12	1.03	2.44	3.58	2.33	4.54	2.9	1.02	0.31	2.22	0.68	4.17	0.39	4.66	6.48	0.26	2.48
FCGR2B	-3.56	0.0394	3.61	5.65	5.24	2.9	2.2	5.56	3.08	1.2	0.84	3.63	1.31	7.63	1.29	1.6	2.67	2.2	2.2	0.32	0.56	2.31	6.03	2.48	0.76	3.59	1.9	1.14	1.98	0.9	2.24	1.7	4.16	2.16	1.51	1.02
NKG7	-3.58	0.0176	5	4.31	4.69	4.05	3.54	5.33	3.16	4.1	5.45	3.86	2.49	2.95	2.89	3.38	1.37	1.61	2.12	1.01	2.24	2.22	5.19	2.74	2.53	3.36	2.6	1.46	6.48	2.57	2.88	6.4	2.09	2.53	1.92	1.13
MT1H	-3.59	0.0192	1.14	6.99	4.72	11.16	3.96	5.11	1.34	1.28	2.08	4.81	3.27	0.24	3.59	3.03	5.45	0.77	0	4.08	2.81	3.58	4.9	1.13	1.45	2.75	0.75	0	2.31	0.43	2.78	3.1	0	0.99	1.84	3.79
HBA2	-3.61	3.07e-05	6.51	10.79	7.26	6.81	8.68	10.56	6.4	7.95	5.24	5.34	6.07	7.84	6.48	5.34	5.3	5.11	4.74	6.6	7.35	5.2	7.26	6.29	5.89	6.35	5.05	6.27	6.29	3.93	6.53	6.36	5.37	6.41	5.73	4.83
AEBP1	-3.64	0.0326	3.67	7.67	7.42	5	5.64	5.95	1.67	2.82	0.93	5.47	2.18	1.73	4.83	3.07	3.51	1.27	3.42	1.12	3.15	5.33	6.39	4.8	1.67	5.3	3.18	2.9	3.44	1.25	4.68	1.21	5.15	6.62	0.61	1.88
HLA-DMA	-3.7	0.0009	6.51	8.2	6.92	5.79	5.79	8.86	7.91	7.02	7.1	6.37	4.01	4.26	5.86	4.33	4.57	2.35	5.68	1.88	3.82	4.33	8.05	4.72	6.4	5.17	5.64	4.22	6.54	5.29	5.51	5.78	6.38	4.73	6	2.37
GDF2	-3.74	0.0007	3.59	1.94	1.44	3.5	3.42	1.17	0	0.47	0	2.66	0.97	0	0	0.33	0.86	0	0	0	0	0.53	0	0.11	0	3.79	0.12	0	0	0	0	0	0	0	0	0
RARRES1	-3.78	0.0264	2.08	4.29	4.65	3.03	4.65	5.62	4.87	1.71	1.6	4.07	1.81	2.48	3.23	1.9	2.91	0.94	4.88	1.33	1.84	2.49	6.63	2.37	1.53	2.68	2.15	1.7	2.71	2.41	4.28	3.85	3.22	1.16	2.62	1.07
CYP2B6	-3.78	0.0282	7.82	7.1	8.88	9.17	6.86	5.67	5.71	8.58	8.92	7.9	4.15	7.67	6.66	6.57	7.74	2.93	7.27	7.32	7.19	8.28	1.52	2.35	2.79	8.64	2.84	4.92	7.2	4.24	5.43	4.89	1.78	0.8	3.69	6.12
ALOX5AP	-3.79	0.0089	4.02	6.62	5.87	3.59	2.48	8.38	5.08	2.4	4.02	3.64	1.86	0.87	3.45	1.83	3.02	0.89	3.95	0.67	1.8	3.3	7.33	2.77	1.92	3.41	3.21	1.29	5.06	1.88	3.36	3.67	5.84	1.69	3	0.71
MT1E	-3.84	0.0228	9.95	7.84	6.24	12.12	5.84	6.56	6.04	8.94	6.23	5.52	5.47	3.2	3.61	6.64	7.93	1.18	2.04	8.32	11.22	8.34	4.36	4.2	1.78	7.2	5.43	2.54	9.39	1.66	4.16	7.84	4.42	8.63	3.52	6.75
FABP4	-3.97	0.0108	1.33	10.84	7.48	3.52	3.97	9.6	4.06	2.74	0.36	3.7	1.41	4.36	2.34	1.24	2.41	2.81	3	5.2	2.81	4.35	10.2	4.64	1.62	2.96	0.12	4.22	2.36	1.2	3.13	0.32	2.75	1.73	1.21	2.44
COL3A1	-3.99	0.0364	7.15	11.86	10.22	7.87	8.53	10.76	3.54	6.89	4.48	8.97	6.21	5.17	7.89	4.7	6.45	4.88	8.04	4.67	5.94	8.05	10.97	7.51	4.8	8.38	6.42	6.39	6.47	5.53	7.7	4.95	8.54	8.79	2.84	5.78
GREM2	-4.01	0.038	6.07	1.19	3.66	4.13	4.4	0.5	3.8	2.89	2.48	2.63	0.66	4.66	3.01	2.44	1.86	4.29	5.07	0	0	3.1	0	0	0.2	4.03	2.64	0.64	0.39	1.09	2.41	1.46	0	1.45	0	3.93
APOF	-4.04	0.041	8.16	5.53	6.95	7.73	6.14	3.5	6.3	7.23	4.4	7.87	2.86	6.65	5.23	5.7	7.56	4.42	4.3	6.32	4.3	7.12	0	1.37	3.21	6.04	4.3	4.48	6.19	6.66	3.82	4.08	0	3.61	1.86	8.33
SH3RF3	-4.05	0.0078	0.82	3.96	4.07	2.16	4.58	4.6	3.4	0.72	0.7	1.86	0.87	0.44	1.53	2.17	2.22	2.88	2.66	0.94	0.65	2.53	4.58	2.37	1.19	2.37	0.68	1.19	1.05	0.9	1.7	0.46	2.35	3.56	0.18	1.02
CD52	-4.1	0.0145	5.86	10.11	6.98	5.84	4.34	9.04	4.87	3.66	3.23	5.55	3.53	1.62	4.79	3.62	4.54	2.89	7.17	1.63	2.88	5.37	10.51	5.11	4.27	4.31	3.12	1.62	6.19	2.97	5.72	6.28	2.91	2.42	4.24	1.18
MFAP4	-4.11	0.0307	4.05	4.6	7.5	5.31	5.14	4.18	0.66	2.64	0	5.58	2.14	0.82	4.22	1.79	3.79	1.23	5.14	0.12	2.29	4.51	3.44	4.9	0.99	4.85	0.52	1.86	3.38	0.76	4.05	0.59	3.27	4.92	0.09	0.21
PODN	-4.16	0.0303	3.03	4.98	6.25	4.32	4.82	4.04	0	1.92	0.29	4.77	1.34	0.56	3.59	2.53	3.19	0.19	3.92	0	2.02	3.75	3.34	4.28	0.43	4.47	0.33	1.73	2.77	0.68	3.25	0.76	3.35	3.17	0	0.21
C3P1	-4.24	0.0455	6.67	4.54	5.8	6.27	6.08	3.45	6.46	7.02	5.37	6.7	3.11	7.05	6.36	3.73	5.57	5.13	6.19	4.01	6.29	5.52	0	0.63	1.62	6.85	3.68	4.46	4.39	4.14	1.56	0.25	0	0.11	6.25	4.32
CYP1A1	-4.35	0.0268	5.31	3.16	1.86	3.63	6.78	1.17	5.01	0.88	4.67	5.3	2.16	0.44	2.68	1.76	0.63	0	0.09	2.47	3.76	2.62	0	2.65	0.07	6.58	1.02	1.19	0.17	0.43	0.24	2.11	0.16	1.11	1.29	1.85
TDO2	-4.35	0.0468	10.56	7.4	8.76	9.76	7.23	5.23	8.95	8.63	1.68	9.1	5.07	7.7	9.61	6.51	9.1	7.05	8.64	4.09	1.76	9.06	5.7	7.2	3.91	8.47	6.24	8.43	9.16	5.7	6.92	1.53	1.13	1.31	9.47	4.32
SH3RF3-AS1	-4.36	0.005	1.4	3.92	3.91	2.36	4.53	4.83	3.24	0.4	0.29	1.77	0.77	0.16	1.09	2.57	2.17	2.43	2.87	0.22	0.89	2.17	5.31	1.68	0.88	1.72	0.83	0.49	0.46	0.96	1.88	0.39	2.35	3.47	0.26	0.9
PTH1R	-4.41	0.0031	2.39	3.35	4.06	3.3	3.29	2.1	0.29	1.42	0	3.03	0.77	0.24	1.05	2.95	1.67	0	1.35	0.12	0.47	1.63	0.18	2.48	0.48	2.84	0.43	0.11	2.2	0.43	0.51	0.09	1.47	3.06	0.34	1.02
SRPX	-4.55	0.0027	2.52	3.03	4.55	3.84	3.54	3.48	0	1.24	0.08	3.49	1.19	0.56	1.32	1.68	2.13	0	2.51	1.01	1.03	2.67	0.62	2.28	0.67	3.21	0.75	0.57	1.46	1.2	1.95	0.59	0.82	2.16	0.18	0.11
HK3	-4.55	0.0037	3.58	6.89	4.76	2.81	2.18	7.85	2.9	1.76	1.17	2.83	1.23	0.72	0.59	2.65	2.22	0.58	3.72	0.51	0.36	1.36	8.53	0.71	1.03	2.01	1.53	0.57	2.48	1.14	3.39	3.16	1.09	0.22	1.44	0.96
MFSD2A	-4.57	0.048	7.69	4.69	3.95	6.36	0.7	3.1	5.6	8.24	5.33	5.09	3.04	7.48	3.6	2.14	2.96	1.64	4.19	1.82	5.65	5.47	3.24	0.63	1.16	3.91	1.49	7.45	5.75	2.36	1.3	1	0.82	2.31	2.82	2.92
CFP	-4.64	0.0018	6.44	4.22	3.09	4.83	3.09	5.26	1.8	3.54	1.73	4.71	1.91	1.92	1.67	2.57	2.35	1.35	2.04	0.59	1.44	2.33	4.54	1.88	1.06	5.3	1.39	1.73	3.52	1.35	2.18	4.66	0.92	1.76	1.67	0.4
ESR1	-4.69	0.0219	4.71	3.09	4.43	4.2	3.92	2.3	1.46	3.95	0.84	1.19	1.88	4.87	1.29	2.76	2.99	0.36	3.54	1.01	3.77	4.71	3.35	0.84	0.53	4.39	0.23	4.22	1.91	0.33	1.44	0.86	0.37	0.58	0.41	4.17
HBB	-4.87	0.0002	4.6	10.09	6.74	5.24	7.9	9.64	5.47	6.74	4.13	4.12	4.25	6.84	5.01	4.33	3.92	2.87	3.3	5.72	6.02	3.92	7.84	5.35	5.07	5.36	3.54	4.67	4.51	3.1	5.43	5.05	4.05	5.55	4.79	3.69
VSIG4	-4.93	0.0007	5.27	8.34	4.86	4.1	2.79	8.19	3.36	2.91	3.41	4.31	0.82	1.28	1.59	1.72	2.28	0.51	3.28	0.81	0.74	2.22	7.14	2.26	2.34	3.6	3.69	3.06	4.65	2.57	3.01	1.36	1.9	1.93	2.62	0.48
OIT3	-4.93	0.0158	6.31	3.16	2.27	5.7	5.57	4.13	0.2	2.74	0.48	5.17	4.04	3.64	1.96	1.56	4.11	1.27	3.79	0.74	1.39	1.85	1.52	0.21	1.9	6.03	0.12	1.03	0.53	3.39	0.57	1.81	0.67	2.21	0.73	1.02
TTC36	-5.17	0.0268	7.67	4.49	5.83	6.82	5.5	2.7	3.51	3.29	0.75	4.04	2.26	6.71	0.96	2.8	4.34	2.41	6.04	6.38	5.31	7.04	0	1.37	0.07	6.66	0	4.91	4.07	2.69	0.69	0	0	0.11	1.04	1.72
GGT5	-5.29	0.0199	5.11	5.8	6.33	5.52	5.82	4.67	2.02	2.6	1.01	5.35	2.11	2.01	4.42	3.34	4.81	1.74	5.6	0.94	2.43	4.83	3.29	4.96	0.84	5.41	2.45	2.7	4.57	1.77	3.65	1.96	3.95	5.12	1.04	1.85
CXCL12	-5.71	0.0132	7.12	6.85	7.05	7.3	6.62	6.7	3.44	4.56	2.99	7.23	4.44	2.79	4.72	4.29	6.3	1.74	7.05	2.07	2.94	6.1	6.39	5.25	2.59	6.75	4.64	3.1	5.78	2.18	5.68	6.64	3.47	4.47	2.44	2.84
FAM180A	-5.99	0.0009	3.42	3.78	4.04	3.47	3.21	2.08	0.2	1.07	0	3.24	0.97	0.16	1.49	0.75	1.54	0	1.95	0.12	0.47	2.59	0	1.82	0	3.39	0	0.71	0.96	0	2.41	0	1.65	0.66	0	0.4
STAB2	-6.04	0.0018	3.84	1.51	3.21	3.47	3.16	2.67	0.29	0.72	0	3.29	0.82	0	0.91	1.19	2.36	0.1	0.64	0	0	0.46	2.77	0.31	0	3.94	0.12	0	0	0	0.51	0	1.47	0.32	0.09	0
SPOCK1	-6.04	0.0296	0	5.37	2.6	0.29	1.39	6.41	4.86	8.3	2.21	2.4	0	2.84	1.65	0.23	0.73	0.71	2.33	0.12	2.62	1.08	5.17	1.57	0.43	0.95	0.23	0.49	4.81	0.12	1.03	0.64	7.68	2.59	0.41	0
HGF	-6.08	0.0019	4.07	4.96	4.26	4.38	5.35	4.25	0.73	1.76	1.13	4.8	0.82	1.67	2.59	0.75	2.68	0.71	2.66	1.42	1.87	2.67	3.23	2.85	0.38	4.48	1.84	1.46	2.42	0.76	3.1	1.05	1.67	2.36	0.67	2.05
CLEC4G	-6.38	0.0008	5.88	2.43	0.77	4.71	3.56	2.96	0	1.42	0	3.7	1.34	0	0.09	1.07	3.08	0.1	0	0	0	0.92	0	0	0	4.4	0	0	0	0	0	0.09	0.08	0.22	0.26	0
CLEC1B	-6.55	0.0019	5.03	2.88	0.51	4.46	4.05	2.79	0	1.39	0.08	4.36	1.73	0	0.17	0	1.72	0	0.32	0	0	1.03	0	0	0	5.42	0	0	0.17	0	0	0	0.08	0.32	0.34	0
AVPR1A	-7.03	0.027	7.08	2.54	4.29	8.33	1.49	3.02	6.35	7.67	2.71	4.23	6.53	4.21	2.78	2.27	3.53	2.18	4.34	1.71	0.56	5.47	2.21	0.31	1.34	4.1	2.25	9.19	6.72	2.01	1.3	1.59	0	1.61	0.18	3.16
INMT	-7.34	0.0082	4.87	4.42	6.61	6.17	5.26	5.36	1.77	3.02	1.55	5.95	2.24	0.5	3.66	2.88	5.07	0.19	5.08	0.32	1.34	4.98	0.74	5.32	0.14	5.69	0.68	1.38	4.91	0	3.33	1.17	3.01	2.99	0.34	0.48
LUM	-7.38	0.0461	4.15	7.28	7.65	5.86	6.76	6.54	0.45	3.29	0	7.57	2.7	1.78	6.45	2.14	3.7	0.19	4.68	0	3.81	4.44	5.73	6.42	0.99	6.85	0.52	2.96	4.16	0	4.25	1.83	5.95	4.95	0.09	1.07
FCN3	-7.5	0.0064	6.62	4.39	2.02	6.64	5.84	4.77	0	3.1	0.79	5.73	4.45	1.01	2.21	1.13	3.13	0.51	2.98	0.94	0.89	2.85	2.23	1.32	0.72	6.43	0.12	1.08	2.33	3.36	0.31	1.53	1.99	3.32	0.26	0.96
ADH4	-8.1	0.0446	10.54	6.71	7.86	8.91	9.84	4.87	8.39	7.9	8.72	9.36	8.8	5.95	9.01	2.88	5.88	1.74	8.9	10.73	9.5	9.13	0.09	5.07	0.58	10.62	0.12	8.44	7.3	2.74	3.81	1.81	0.77	1.45	0.73	1.07
HGFAC	-8.45	0.0251	5.74	3.98	6.11	4.88	6.25	2.53	4.93	0.6	0.59	5.31	1.93	2.01	4.81	4.07	4.49	0.94	0.09	1.71	0	5.69	0	7.18	3.79	5.64	0	0	0	1.4	3.68	1.39	0.08	0.11	4.12	0
ECM1	-8.8	0.0033	6.22	7.06	5.2	5.54	6.32	6.96	1.67	2.93	1.3	5.24	3.29	1.7	3.82	2.44	2.95	2.16	3.87	1.71	1.91	3.2	7.5	3.76	1.92	5.68	3.05	2.47	3.39	2.82	3.19	1.53	5.24	4.53	1.25	2.16
FCN2	-9.14	0.0003	6.04	3.71	1.51	5.22	4.55	3.68	0.45	1.49	0	4.17	2.05	1.01	0.09	2.37	2.38	0.19	0.25	0.67	0.25	1.56	0.49	0.21	0	5.23	0	0.11	0.59	0.23	0	0.52	0.37	0	0	0
COLEC10	-10.11	0.0006	5.47	3.72	4.94	5.24	5.32	1.88	0.1	3.55	0.42	5.02	2.07	0.62	1.25	0.67	2.36	0	1.16	0.94	1.39	2.53	0	1.88	0.14	5.71	0.12	1.62	2.09	0.23	1.34	0.39	1.96	1.99	0.18	0.21
GSTM1	-11.2	0.0248	3.05	3.45	3.42	4.65	3.47	3.08	0	4.34	0	0	5.43	0	0	0	0	4.27	0	4.52	4.33	3.52	0	1.13	0	0	0	3.79	4.28	0	0	0	0	2.18	0	3.25
CRHBP	-11.29	0.0006	6.84	4.39	3.82	6.12	6.28	4.58	0.37	4.18	0.48	6.37	4.06	2.21	1.98	2.05	3.09	0.94	1.64	0.51	0.96	2.35	0.95	2.39	1.4	7.04	1.77	1.66	1.33	0.43	1.56	0.81	0.72	0.58	0.94	0.56
DCN	-11.47	0.0389	8.06	8.12	9.39	8.44	8.6	7.54	1.42	5.09	0.08	8.73	4.82	3.72	7.13	4.41	7.37	0.36	7.72	1.01	5	6.99	6.8	7.8	1.82	8.59	0.6	4.27	5.67	1.54	6.69	1.59	7.03	7.02	1.21	2.58
CXCL14	-12	0.0139	5.5	3.81	3.72	5	4.17	2.92	0	0.54	0	5.44	2.14	0	1.98	0.67	2	0	2.18	0	0.13	0.98	0	2.03	0	5.72	0	0	0.39	0	2.43	0.25	5.59	0.87	0	0
NNMT	-12.08	0.0036	9.4	6.82	6.2	9.95	7.8	5.71	7.35	9.36	8.27	8.02	2.84	3.93	9.29	3.94	7.53	2.29	5.48	1.59	1.63	8.23	4.52	2.88	2.27	8.59	4.93	2.81	8.66	2.46	4.58	2	3.46	3.58	7.55	1.37
HAMP	-15.77	0.0133	11.93	7.57	8.1	9.75	5.63	7.31	1.67	7.22	2.1	8.17	5.13	0.16	2.05	7.54	8.45	3.31	7.2	0.51	0.47	5.55	7.1	5.49	0.72	9.3	2	6.58	3.47	0.52	10.53	0.64	3.23	1.49	2.04	2.03
SLC25A47	-15.94	0.0054	7.12	5.86	7.03	7.3	4.2	3.99	5.75	7.62	0.75	7.69	4.41	3.59	0.91	5.22	6.61	0.58	2.22	3.69	0.56	7.88	0	4.05	0.38	8.23	0.96	1.33	6.52	1.09	1.97	5.06	0.24	0.8	1.04	5.36
CNDP1	-17.57	0.0146	6.35	2.8	4.59	4.96	4.57	0	4.36	0	0.29	3.78	2.37	3.44	0.65	0.59	0.91	2.35	5.41	2.61	0.13	5.27	0	0.48	0.07	4.81	0	0.31	2.88	0	0.45	0	0.44	0	0.09	0
GCGR	-18.18	0.0499	4.67	2.54	4.75	4.83	0.09	1.01	3.91	5.43	0	4.68	2.94	4.44	0.46	2.59	3.33	0	0.39	0.32	3.62	4.46	0.18	2.58	0.26	4.49	0	0	3.32	0.12	0	3.76	0	0	0.26	4.88
MARCO	-21.23	4.36e-05	6.51	7.03	2.54	5.34	1.85	7.51	3.42	1.76	1.63	5.37	0.77	0	0	1.86	1.72	0	1.39	0.12	0	0.74	5.41	0	0.07	4.55	0	0.31	0.09	0	0.94	1.09	0.16	0	0.09	0
CYP2E1	-36.09	0.0064	12.19	9.74	8.74	11.02	12.99	7.99	14.83	12.68	13.38	11.36	4.06	1.73	8.78	9.36	8.12	1.77	1.04	12.32	11.85	11.73	0.42	10.91	1.31	12.54	0	3.52	8.27	0.6	7.16	10.38	1.53	4.35	5.1	0.84
HLA-C	-50.2	0.0492	4.01	9.33	3.56	10.1	9.76	9.53	3.06	9.87	5.12	9.1	3.95	4.76	4.64	1.86	3.88	1.31	2.37	3.76	9.83	9.26	8.55	4.5	8.32	9.25	3.79	3.16	5.43	3.86	8.44	4.06	4.9	4.02	3.2	3.19
CYP1A2	-99.8	0.0023	10.1	6.79	6.07	8.17	10.7	1.51	8.4	0.18	1.91	5.76	1.23	0.92	3.82	4.16	2.02	0.65	0.75	8.05	6.46	6.74	0.09	0.31	0.38	10.15	1.02	3.22	0	0	0.24	0.46	0	0.73	0.18	1.57
